# Supplementary material for: Minimally Invasive Tensiometry: A New Modality for Per-Operative Measurement of Medialization and Tension During Laparoscopic Hernia Surgery
Source: J Abdom Wall Surg. 2022 Sep 27;1:10850. doi: 10.3389/jaws.2022.10850 (PMC10831690; doi:10.3389/jaws.2022.10850)
Supplement: Supplementary file 1 [file Table1.XLSX]

## Sheet: Sheet1
Increase in medialization at different abdominal wall levels (in cm)
	Specimen number	Tension (in N)	Cranial	Umbilical	Caudal
Left hemiabdomen	1	10	1.5	0.5	1
	1	20	3	1.5	1
	2	10	1.5	2	0.5
	2	20	2	2	1
	3	10	2	2	3
	3	20	1	3	3
Right hemiabdomen	1	10	0.5	1	1.5
	1	20	1	2	2
	2	10	1	1.5	1
	2	20	1	2.5	1.5
	3	10	2	1.5	2.5
	3	20	1	2.5	1.5
